# Supplementary material for: Moesin Serves as Scaffold Protein for PD-L1 in Human Uterine Cervical Squamous Carcinoma Cells
Source: J Clin Med. 2022 Jul 1;11(13):3830. doi: 10.3390/jcm11133830 (PMC9267616; doi:10.3390/jcm11133830)
Supplement: Supplementary file 1 [file jcm-11-03830-s001.zip]

Archive with 1 entries (1 files):
- jcm-1739989-supplementary.pdf
